# Supplementary material for: Genomic characterization of Salmonella Cerro ST367, an emerging Salmonella subtype in cattle in the United States
Source: BMC Genomics. 2014 Jun 4;15(1):427. doi: 10.1186/1471-2164-15-427 (PMC4070546; doi:10.1186/1471-2164-15-427)
Supplement: Supplementary file 1 — Additional file 1: Isolates used in invasion assay. Microsoft excel file listing isolates used in invasion assay. (XLSX 46 KB) [file 12864_2013_6132_MOESM1_ESM.xlsx]

## Sheet: Sheet1
Additional file 1. List of isolates used in invasion assays.
Serovar	Isolate ID	Source	Year of isolation
Cerro	R8-2280	Bovine clinical	2008
	R8-2660	Bovine non-clinical	2008
	R8-2827	Farm environment	2008
	R8-3972	Human clinical	2007
Kentucky	R8-3283	Bovine clinical	2008
	R8-083	Bovine non-clinical	2007
	R8-817	Farm environment	2008
	A4-831	Human*	2006
Newport	R8-4115	Bovine clinical	2009
	R8-829	Bovine non-clinical	2008
	R8-4026	Farm environment	2009
	R8-2926	Human clinical	2008
Typhimurium	R8-2185	Bovine clinical	2008
	R8-272	Bovine non-clinical	2008
	R8-171	Farm environment	2007
	R8-2481	Human clinical	2008
*The information provided by the New York State Department of Health (NYSDOH) for this isolate, did not specify if it was a clinical case
